# Supplementary material for: Safety of Drugs Used during the First Wave of COVID-19: A Hospital-Registry-Based Study
Source: Diagnostics (Basel). 2022 Jul 1;12(7):1612. doi: 10.3390/diagnostics12071612 (PMC9316110; doi:10.3390/diagnostics12071612)
Supplement: Supplementary file 1 [file diagnostics-12-01612-s001.zip]

Archive with 1 entries (1 files):
- diagnostics-1691814-supplementary.pdf
